# Supplementary material for: Comparison of the Effects of Three Types of Exercise (Aerobic Exercise, Resistance Training, and Mind‐Body Exercise) on Fibromyalgia: A Systematic Review and Network Meta‐Analysis of Randomized Controlled Trials
Source: Pain Res Manag. 2026 Apr 1;2026:1767509. doi: 10.1155/prm/1767509 (PMC13042347; doi:10.1155/prm/1767509)
Supplement: Supplementary file 1 — Supporting Information Additional supporting information can be found online in the Supporting Information section. [file PRM-2026-1767509-s001.zip]

Archive with 2 entries (2 files):
- Appendix 1.docx
- Supplementary Materials.docx
